# Supplementary material for: BetaAlign: a deep learning approach for multiple sequence alignment
Source: Bioinformatics. 2025 Jan 8;41(1):btaf009. doi: 10.1093/bioinformatics/btaf009 (PMC11758787; doi:10.1093/bioinformatics/btaf009)
Supplement: btaf009_Supplementary_Data [file btaf009_supplementary_data.zip]

Archive with 1 entries (1 files):
- 2873e_??SupplementaryInformation_v6.docx
